# Supplementary material for: Relationship Between the Gut Microbiome, Tryptophan-Derived Metabolites, and Osteoarthritis-Related Pain: A Systematic Review with Meta-Analysis
Source: Nutrients. 2025 Jan 12;17(2):264. doi: 10.3390/nu17020264 (PMC11767305; doi:10.3390/nu17020264)
Supplement: Supplementary file 1 [file nutrients-17-00264-s001.zip]

Archive with 2 entries (2 files):
- nutrients-3373686-supplementary.pdf
- Supplementary Material PRISMA Checklist.pdf
